# Supplementary material for: Allelic differences within DNA polymerase delta subunit 1 correlate with geminivirus resistance in diverse plants
Source: G3 (Bethesda). 2025 Sep 15;15(12):jkaf216. doi: 10.1093/g3journal/jkaf216 (PMC12693624; doi:10.1093/g3journal/jkaf216)
Supplement: jkaf216_Supplementary_Data [file jkaf216_supplementary_data.xlsx]

## Sheet: Sheet1
Table S1: Primers used for Sanger sequencing of PCR products from various POLD1 genes
Species	Primer name	Primer sequence	Purpose
Arabidopsis thaliana	660-gis5_geno_FW	AGTGTGTGCGTATCTGTATACAGCC	Targeted amplification of genomic region surrounding residue A707
	661-gis5_geno_RV*	CGTAGACAGAATTTGCACTGATCTGAG
Glycine max	PG P44*	AGGATGCATATCTCCCTCAGC	Targeted amplification of cDNA for residues 502 to 696 of POLD1 protein
	PG P45	GTCGACCATAGCTTGTTACACTC
	PG P54*	AGTGCTGTGTGTCAGATATTGTGA	Targeted amplification of 5529-6381 bp of the Glyma.06G155300 genomic sequence
	PG P55	CGACCTTTGCATTCCCATTTG
	PG P56*	CTGGATTGAAAGGCTGGTTATTG	Targeted amplification of 5500-6209 bp from the Glyma.04G210700 genomic sequence
	PG P57	ACGCTGACCTCTGGGCTAAAA
Gossypium hirsutum	2F	CCCCCTCCATTTCCCATCAC	Amplification of whole length cDNA of Gohir.D13G143900
	3560R	AGGCGTTGAGGAACAGAAGC
	3606R	TGAGGAACAGAAGCTTTAAAGGA	Amplification of whole length cDNA of Gohir.A13G139100 (with 2F)
	1389F*	ACTGTGGAGGGGAGAGTTCA	Sequencing primer targeted around residues K482-L698 of both GhPOLD1 sequences
Solanum chilense	TomPolD1roi 11F*	TGGCAATGCAGAAACGAG	Targeted amplification of cDNA for residues 501 to 722 of POLD1 protein
	TomPolD1roi 11R	CCTCAGCGTTGTGTTCATAG
*Primer submitted with PCR product for Sanger sequencing
